# Supplementary material for: The Associations between Diet and Socioeconomic Disparities and the Intestinal Microbiome in Preadolescence
Source: Nutrients. 2021 Jul 30;13(8):2645. doi: 10.3390/nu13082645 (PMC8398108; doi:10.3390/nu13082645)
Supplement: Supplementary file 1 [file nutrients-13-02645-s001.zip]

Archive with 1 entries (1 files):
- nutrients-1302161-supplementary.pdf
